# Supplementary material for: Co-Density Distribution Maps for Advanced Molecule Colocalization and Co-Distribution Analysis
Source: Sensors (Basel). 2021 Sep 24;21(19):6385. doi: 10.3390/s21196385 (PMC8513075; doi:10.3390/s21196385)
Supplement: Supplementary file 1 [file sensors-21-06385-s001.zip]

Archive with 1 entries (1 files):
- sensors-1338078-supplementary.pdf
